# Supplementary material for: Atomic Layer Deposition of Cobalt Catalyst for Fischer–Tropsch Synthesis in Silicon Microchannel Microreactor
Source: Nanomaterials (Basel). 2022 Jul 15;12(14):2425. doi: 10.3390/nano12142425 (PMC9320865; doi:10.3390/nano12142425)
Supplement: Supplementary file 1 [file nanomaterials-12-02425-s001.zip]

Archive with 1 entries (1 files):
- nanomaterials-1688332-supplementary.pdf
